# Supplementary material for: Mechanistic Insight into Binding of Huperzine A with Human Serum Albumin: Computational and Spectroscopic Approaches
Source: Molecules. 2022 Jan 25;27(3):797. doi: 10.3390/molecules27030797 (PMC8839580; doi:10.3390/molecules27030797)
Supplement: Supplementary file 1 [file molecules-27-00797-s001.zip]

Archive with 1 entries (1 files):
- molecules-1513487-supplementary.pdf
